# Supplementary material for: Persistent inflammation and T cell exhaustion in severe sepsis in the elderly
Source: Crit Care. 2014 Jun 24;18(3):R130. doi: 10.1186/cc13941 (PMC4230031; doi:10.1186/cc13941)
Supplement: Additional file 1 — Decreased serum albumin in elderly non survivors after sepsis. Serum albumin at day 1 and day 30 after sepsis was measured and analyzed to address impaired catabolism in elderly patients. Decreased serum albumin was observed in the septic elderly patients compared to adult patients at day 1 and 30 days after sepsis; n = 14 to 29 per group, *P <0.05, **P <0.01. [file cc13941-S1.zip]

Archive with 1 entries (1 files):
- 5831481161061823_add1.eps
