# Supplementary material for: Persistent inflammation and T cell exhaustion in severe sepsis in the elderly
Source: Crit Care. 2014 Jun 24;18(3):R130. doi: 10.1186/cc13941 (PMC4230031; doi:10.1186/cc13941)
Supplement: Additional file 2 — Extensive and prolonged inflammation in the peritoneal cavity of aged mice after cecal ligation puncture. Aged mice demonstrated prolonged inflammation, reflected by high luciferase activity, which tracks the myeloperoxidase activity of activated phagocytes and inflammation, at 6 and 12 h after cecal ligation puncture. The mild inflammation observed in the young mice at 6 h after cecal ligation puncture disappeared at 12 h after the procedure. Methods: the IVIS Imaging System (100 Series; Xenogen Corp., Alameda, CA, USA) was used for in vivo imaging as previously described [41]. At 0, 6, and 12 h after CLP, mice were anesthetized with isoflurane and intraperitoneally injected with 150 mg/kg luciferin (Biosynth, AG, Switzerland), which traces myeloperoxidase from activated phagocytes. At 10 minutes after luciferin injection, the mice were imaged for 5 minutes. Photons emitted from specific regions were quantified using Living Image software (Xenogen Corporation). The in vivo luciferase activity was expressed as photons per second per centimeter square. The color overlay on the image represents the photons per second emitted from the animal in accordance with the pseudo-color scale next to the images. Red represents the highest value in photons per second, whereas blue represents the lowest value. CLP, cecal ligation puncture. [file cc13941-S2.zip]

Archive with 1 entries (1 files):
- 5831481161061823_add2.eps
