# Supplementary material for: Persistent inflammation and T cell exhaustion in severe sepsis in the elderly
Source: Crit Care. 2014 Jun 24;18(3):R130. doi: 10.1186/cc13941 (PMC4230031; doi:10.1186/cc13941)
Supplement: Additional file 4 — Inactivation of purified CD4+ T cells form aged splenocytes. The dissociated splenocytes and sorted CD4+ T cells were stimulated overnight using an anti-CD3 antibody followed by staining to identify CD4+ T cells and quantification of the activation marker CD25. Purified CD4+ T cells of aged mice also showed insufficient activation. MACS, magnetic activated cell sorter. FACS, fluorescence activated cell sorter. [file cc13941-S4.zip]

Archive with 1 entries (1 files):
- 5831481161061823_add4.eps
